# Supplementary material for: Two New Pentadepsipeptides from the Mangrove Fungus Aspergillus sp. SCSIO 41443
Source: Metabolites. 2026 Feb 27;16(3):159. doi: 10.3390/metabo16030159 (PMC13027552; doi:10.3390/metabo16030159)
Supplement: Supplementary file 1 [file metabolites-16-00159-s001.zip]

Archive with 1 entries (1 files):
- metabolites-4119851-supplementary.pdf
